# Supplementary material for: Using comparative genomic hybridization to survey genomic sequence divergence across species: a proof-of-concept from Drosophila
Source: BMC Genomics. 2010 Apr 29;11:271. doi: 10.1186/1471-2164-11-271 (PMC2873954; doi:10.1186/1471-2164-11-271)
Supplement: Additional file 1 — Statistical analysis of Gene Ontology term representation. Gene Ontology terms, and uncorrected p-value, found to be over- and under-represented according to a hypergeometric test, among the set of genes found to diverged (significantly D. melanogaster-biased) in the D. yakuba/D. melanogaster 8-slide analysis). [file 1471-2164-11-271-S1.XLS]

## Sheet: 01
Supplementary Table 1
Overrepresented
GO_ID	nDiverged	nAnalyzed	P-value	GO_category*	GO_name
GO:0004175	189	205	0.00336279	F	endopeptidase activity
GO:0031224	303	336	0.00519307	C	intrinsic to membrane
GO:0016021	299	332	0.00666106	C	integral to membrane
Underrepresented
GO_ID	nDiverged	nAnalyzed	P-value	GO_category*	GO_name
GO:0005829	53	105	-1.63e-22	C	cytosol
GO:0030529	105	170	-4.19e-17	C	ribonucleoprotein complex
GO:0005840	53	97	-2.22e-16	C	ribosome
GO:0005737	669	879	-1.82e-15	C	cytoplasm
GO:0005811	40	76	-1.3e-14	C	lipid particle
GO:0044444	542	719	-2.64e-14	C	cytoplasmic part
GO:0005622	1341	1677	-3.49e-12	C	intracellular
GO:0016023	27	45	-9.01e-06	C	cytoplasmic membrane-bounded vesicle
GO:0030135	20	35	-1.49e-05	C	coated vesicle
GO:0031410	28	46	-1.5e-05	C	cytoplasmic vesicle
GO:0031982	29	47	-2.43e-05	C	vesicle
GO:0043231	982	1211	-3.29e-05	C	intracellular membrane-bounded organelle
GO:0043234	552	694	-3.67e-05	C	protein complex
GO:0005743	57	83	-7.31e-05	C	mitochondrial inner membrane
GO:0008021	14	25	-0.000542365	C	synaptic vesicle
GO:0031966	70	97	-0.000804919	C	mitochondrial membrane
GO:0005740	89	120	-0.00163766	C	mitochondrial envelope
GO:0030136	17	28	-0.0016889	C	clathrin-coated vesicle
GO:0045263	1	5	-0.00234668	C	proton-transporting ATP synthase complex, coupling factor F(o)
GO:0033178	7	14	-0.00237442	C	proton-transporting two-sector ATPase complex, catalytic domain
GO:0033180	5	11	-0.00284013	C	proton-transporting V-type ATPase, V1 domain
GO:0000221	5	11	-0.00284013	C	vacuolar proton-transporting V-type ATPase, V1 domain
GO:0003735	51	95	-5.22e-17	F	structural constituent of ribosome
GO:0003924	24	45	-1.26e-08	F	GTPase activity
GO:0003954	9	21	-1.11e-05	F	NADH dehydrogenase activity
GO:0017111	161	217	-1.35e-05	F	nucleoside-triphosphatase activity
GO:0016818	163	219	-1.92e-05	F	hydrolase activity, acting on acid anhydrides, in phosphorus-containing anhydrides
GO:0016462	163	219	-1.92e-05	F	pyrophosphatase activity
GO:0016651	13	25	-0.00010841	F	oxidoreductase activity, acting on NADH or NADPH
GO:0008137	7	16	-0.000174707	F	NADH dehydrogenase (ubiquinone) activity
GO:0015078	32	49	-0.000302417	F	hydrogen ion transmembrane transporter activity
GO:0015077	32	49	-0.000302417	F	monovalent inorganic cation transmembrane transporter activity
GO:0019787	21	34	-0.000451265	F	small conjugating protein ligase activity
GO:0004842	21	34	-0.000451265	F	ubiquitin-protein ligase activity
GO:0016881	27	42	-0.000471278	F	acid-amino acid ligase activity
GO:0008553	17	29	-0.000601129	F	hydrogen-exporting ATPase activity, phosphorylative mechanism
GO:0005048	2	7	-0.00129861	F	signal sequence binding
GO:0019001	27	41	-0.00153306	F	guanyl nucleotide binding
GO:0016564	27	41	-0.00153306	F	transcription repressor activity
GO:0015662	28	42	-0.00217638	F	ATPase activity, coupled to transmembrane movement of ions, phosphorylative mechanism
GO:0048037	1	5	-0.00234668	F	cofactor binding
GO:0008289	22	34	-0.00245394	F	lipid binding
GO:0042625	30	44	-0.00414632	F	ATPase activity, coupled to transmembrane movement of ions
GO:0016874	77	103	-0.00646624	F	ligase activity
GO:0017076	43	60	-0.00773835	F	purine nucleotide binding
GO:0005525	26	38	-0.00959267	F	GTP binding
GO:0006412	113	171	-8.45e-12	P	translation
GO:0009059	150	212	-1.03e-08	P	macromolecule biosynthetic process
GO:0042773	18	36	-2.18e-08	P	ATP synthesis coupled electron transport
GO:0006119	22	40	-4.58e-07	P	oxidative phosphorylation
GO:0044237	1182	1459	-1.18e-06	P	cellular metabolic process
GO:0015992	7	19	-2.55e-06	P	proton transport
GO:0009791	216	288	-2.72e-06	P	post-embryonic development
GO:0002165	210	280	-3.87e-06	P	instar larval or pupal development
GO:0048749	99	140	-4.54e-06	P	compound eye development
GO:0006120	8	20	-5.49e-06	P	mitochondrial electron transport, NADH to ubiquinone
GO:0016192	150	204	-7.57e-06	P	vesicle-mediated transport
GO:0006897	102	143	-9.41e-06	P	endocytosis
GO:0001654	106	148	-1.02e-05	P	eye development
GO:0016044	131	179	-1.71e-05	P	membrane organization
GO:0002164	176	235	-2.25e-05	P	larval development
GO:0007423	139	188	-3.75e-05	P	sensory organ development
GO:0019538	556	698	-5.17e-05	P	protein metabolic process
GO:0009058	237	309	-5.95e-05	P	biosynthetic process
GO:0001745	81	114	-6.38e-05	P	compound eye morphogenesis
GO:0007552	163	217	-7.38e-05	P	metamorphosis
GO:0007267	68	97	-8.76e-05	P	cell-cell signaling
GO:0044267	539	676	-9.29e-05	P	cellular protein metabolic process
GO:0009887	199	261	-0.000111291	P	organ morphogenesis
GO:0035214	95	131	-0.000123606	P	eye-antennal disc development
GO:0007560	155	206	-0.000144882	P	imaginal disc morphogenesis
GO:0007455	92	127	-0.000145255	P	eye-antennal disc morphogenesis
GO:0031032	9	19	-0.000157088	P	actomyosin structure organization
GO:0007268	60	86	-0.000170531	P	synaptic transmission
GO:0048592	89	123	-0.000170589	P	eye morphogenesis
GO:0019226	61	87	-0.000222535	P	transmission of nerve impulse
GO:0007444	192	251	-0.000243847	P	imaginal disc development
GO:0007275	660	819	-0.000266126	P	multicellular organismal development
GO:0009408	10	20	-0.000271713	P	response to heat
GO:0046903	55	79	-0.000290341	P	secretion
GO:0015672	18	31	-0.000304236	P	monovalent inorganic cation transport
GO:0048488	8	17	-0.000321477	P	synaptic vesicle endocytosis
GO:0009266	13	24	-0.000351425	P	response to temperature stimulus
GO:0008154	6	14	-0.000355382	P	actin polymerization or depolymerization
GO:0032940	53	76	-0.000434178	P	secretion by cell
GO:0006810	363	459	-0.000438418	P	transport
GO:0030036	57	81	-0.000493053	P	actin cytoskeleton organization
GO:0007015	34	51	-0.000619172	P	actin filament organization
GO:0007269	34	51	-0.000619172	P	neurotransmitter secretion
GO:0030029	58	82	-0.000634696	P	actin filament-based process
GO:0050808	13	23	-0.00108985	P	synapse organization
GO:0008407	16	27	-0.00118571	P	bristle morphogenesis
GO:0022416	17	28	-0.0016889	P	bristle development
GO:0016185	1	5	-0.00234668	P	synaptic vesicle budding from presynaptic membrane
GO:0001752	22	34	-0.00245394	P	compound eye photoreceptor fate commitment
GO:0046552	22	34	-0.00245394	P	photoreceptor cell fate commitment
GO:0001751	50	70	-0.00303776	P	compound eye photoreceptor cell differentiation
GO:0001754	51	71	-0.0038211	P	eye photoreceptor cell differentiation
GO:0007420	30	44	-0.00414632	P	brain development
GO:0048489	30	44	-0.00414632	P	synaptic vesicle transport
GO:0016310	155	200	-0.0046758	P	phosphorylation
GO:0007010	164	211	-0.00478324	P	cytoskeleton organization
GO:0009653	451	559	-0.00479835	P	anatomical structure morphogenesis
GO:0046530	56	77	-0.00499893	P	photoreceptor cell differentiation
GO:0000902	257	324	-0.00583393	P	cell morphogenesis
GO:0006084	9	16	-0.00599532	P	acetyl-CoA metabolic process
GO:0007416	9	16	-0.00599532	P	synaptogenesis
GO:0031532	2	6	-0.00619136	P	actin cytoskeleton reorganization
GO:0009968	28	41	-0.00630191	P	negative regulation of signal transduction
GO:0048747	19	29	-0.00805932	P	muscle fiber development
GO:0007154	354	440	-0.00967292	P	cell communication
* C: cellular component, F: molecular function, P: biological process

## Sheet: 001
20091130 Gostats analysis- raw P-values (non-FDR corrected), P<.01
GO	Div	Analyzed	P	V9	V2.y	Underrepresented
GO:0031966	70	97	-0.000804919	C	mitochondrial membrane
GO:0008021	14	25	-0.000542365	C	synaptic vesicle
GO:0005743	57	83	-7.31e-05	C	mitochondrial inner membrane
GO:0043234	552	694	-3.67e-05	C	protein complex
GO:0043231	982	1211	-3.29e-05	C	intracellular membrane-bounded organelle
GO:0031982	29	47	-2.43e-05	C	vesicle
GO:0031410	28	46	-1.5e-05	C	cytoplasmic vesicle
GO:0030135	20	35	-1.49e-05	C	coated vesicle
GO:0016023	27	45	-9.01e-06	C	cytoplasmic membrane-bounded vesicle
GO:0005622	1341	1677	-3.49e-12	C	intracellular
GO:0044444	542	719	-2.64e-14	C	cytoplasmic part
GO:0005811	40	76	-1.3e-14	C	lipid particle
GO:0005737	669	879	-1.82e-15	C	cytoplasm
GO:0005840	53	97	-2.22e-16	C	ribosome
GO:0030529	105	170	-4.19e-17	C	ribonucleoprotein complex
GO:0005829	53	105	-1.63e-22	C	cytosol
GO:0008553	17	29	-0.000601129	F	hydrogen-exporting ATPase activity, phosphorylative mechanism
GO:0016881	27	42	-0.000471278	F	acid-amino acid ligase activity
GO:0019787	21	34	-0.000451265	F	small conjugating protein ligase activity
GO:0004842	21	34	-0.000451265	F	ubiquitin-protein ligase activity
GO:0015078	32	49	-0.000302417	F	hydrogen ion transmembrane transporter activity
GO:0015077	32	49	-0.000302417	F	monovalent inorganic cation transmembrane transporter activity
GO:0008137	7	16	-0.000174707	F	NADH dehydrogenase (ubiquinone) activity
GO:0016651	13	25	-0.00010841	F	oxidoreductase activity, acting on NADH or NADPH
GO:0016818	163	219	-1.92e-05	F	hydrolase activity, acting on acid anhydrides, in phosphorus-containing anhydrides
GO:0016462	163	219	-1.92e-05	F	pyrophosphatase activity
GO:0017111	161	217	-1.35e-05	F	nucleoside-triphosphatase activity
GO:0003954	9	21	-1.11e-05	F	NADH dehydrogenase activity
GO:0003924	24	45	-1.26e-08	F	GTPase activity
GO:0003735	51	95	-5.22e-17	F	structural constituent of ribosome
GO:0030029	58	82	-0.000634696	P	actin filament-based process
GO:0007015	34	51	-0.000619172	P	actin filament organization
GO:0007269	34	51	-0.000619172	P	neurotransmitter secretion
GO:0030036	57	81	-0.000493053	P	actin cytoskeleton organization
GO:0006810	363	459	-0.000438418	P	transport
GO:0032940	53	76	-0.000434178	P	secretion by cell
GO:0008154	6	14	-0.000355382	P	actin polymerization or depolymerization
GO:0009266	13	24	-0.000351425	P	response to temperature stimulus
GO:0048488	8	17	-0.000321477	P	synaptic vesicle endocytosis
GO:0015672	18	31	-0.000304236	P	monovalent inorganic cation transport
GO:0046903	55	79	-0.000290341	P	secretion
GO:0009408	10	20	-0.000271713	P	response to heat
GO:0007275	660	819	-0.000266126	P	multicellular organismal development
GO:0007444	192	251	-0.000243847	P	imaginal disc development
GO:0019226	61	87	-0.000222535	P	transmission of nerve impulse
GO:0048592	89	123	-0.000170589	P	eye morphogenesis
GO:0007268	60	86	-0.000170531	P	synaptic transmission
GO:0031032	9	19	-0.000157088	P	actomyosin structure organization
GO:0007455	92	127	-0.000145255	P	eye-antennal disc morphogenesis
GO:0007560	155	206	-0.000144882	P	imaginal disc morphogenesis
GO:0035214	95	131	-0.000123606	P	eye-antennal disc development
GO:0009887	199	261	-0.000111291	P	organ morphogenesis
GO:0044267	539	676	-9.29e-05	P	cellular protein metabolic process
GO:0007267	68	97	-8.76e-05	P	cell-cell signaling
GO:0007552	163	217	-7.38e-05	P	metamorphosis
GO:0001745	81	114	-6.38e-05	P	compound eye morphogenesis
GO:0009058	237	309	-5.95e-05	P	biosynthetic process
GO:0019538	556	698	-5.17e-05	P	protein metabolic process
GO:0007423	139	188	-3.75e-05	P	sensory organ development
GO:0002164	176	235	-2.25e-05	P	larval development
GO:0016044	131	179	-1.71e-05	P	membrane organization
GO:0001654	106	148	-1.02e-05	P	eye development
GO:0006897	102	143	-9.41e-06	P	endocytosis
GO:0016192	150	204	-7.57e-06	P	vesicle-mediated transport
GO:0006120	8	20	-5.49e-06	P	mitochondrial electron transport, NADH to ubiquinone
GO:0048749	99	140	-4.54e-06	P	compound eye development
GO:0002165	210	280	-3.87e-06	P	instar larval or pupal development
GO:0009791	216	288	-2.72e-06	P	post-embryonic development
GO:0015992	7	19	-2.55e-06	P	proton transport
GO:0044237	1182	1459	-1.18e-06	P	cellular metabolic process
GO:0006119	22	40	-4.58e-07	P	oxidative phosphorylation
GO:0042773	18	36	-2.18e-08	P	ATP synthesis coupled electron transport
GO:0009059	150	212	-1.03e-08	P	macromolecule biosynthetic process
GO:0006412	113	171	-8.45e-12	P	translation
